# Supplementary material for: Enrichment and Reduction of Microsatellite Regions in the Myxoma Virus Genome Following Species Jump to the Iberian Hare (Lepus granatensis)
Source: Transbound Emerg Dis. 2026 Apr 18;2026:3847131. doi: 10.1155/tbed/3847131 (PMC13091234; doi:10.1155/tbed/3847131)
Supplement: Supplementary file 3 — Supporting Information 3 Table S3: A heatmap matrix indicating percentage identity between all 106 samples. [file TBED-2026-3847131-s003.xlsx]

## Sheet: Hoja1
Supplementary Table 3. Matrix showing percent identity between isolates in the INS-H1 region.
Samples	MK340973.1	CiudR/21-ha9	Vall/19-2614_2	Jaen/18-L33	Tol/25-25IT_4	Vall/25-25IT_12	Vall/24-25IT_9	Vall/25-25IT_11	Tol/25-25IT_7	Alm23-25IT_17	Vall/24-25IT_8	Jaen/18-L37	Cord23-25IT_14	Bad/21-ha17	Bad/21-ha20	Avil/19-2741_10	Jaen/21-ha19	Bad/19-2485_4	Vall/19-2585_2	Vall/19-2614_1	Cac/19-2681_8	Zamo/20-ha8	Bal/19-2789_2	Sev/18-L54	Vall/19-2614_3	Cac/21-ha21	Sala/21-ha5	Cuen/21-ha29	Bad/21-ha25	Bad/21-ha18	Mur/20-ha24	Cuen/21-ha22	Cord/22-ha16	Bad/22-3746_4	Cuen/19-2467_22	Cuen/19-3776	Bal/18-3532_5	Tol/18-1981_4	Mad/18-2255_3	Cad/19-2534_1	Cord/20-ha33	Avil/19-2815_1	Pal/19-2865_4	Alb/19-1326_4	Ala/19-2678_1	Cord/18-L17	Sev/20-ha31	Sev/18-L89	Zara/19-2690_1
MK340973.1		99.8	99.8	99.8	99.1	99.1	99.1	99.1	99.1	99	98.4	98.6	98.9	98.9	98.7	99.7	99.7	99.7	99.5	99.6	99.5	99.7	99.6	99.6	99.6	99.2	99.2	99.2	99.2	99.2	99.2	99.6	99.4	99.6	99.7	99.7	99.9	99.9	99.9	99.9	99.9	99.9	99.9	99.9	99.9	99.9	99.9	99.9	99.8
CiudR/21-ha9	99.8		100	100	99.2	99.2	99.2	99.2	99.2	99.1	98.6	98.6	99.1	98.8	98.6	99.9	99.9	99.7	99.5	99.5	99.5	99.9	99.5	99.6	99.6	99.1	99.1	99.1	99.1	99.1	99.1	99.8	99.3	99.6	99.7	99.7	99.8	99.8	99.9	99.9	99.9	99.9	99.9	99.9	99.9	99.9	99.9	99.9	99.7
Vall/19-2614_2	99.8	100		100	99.2	99.2	99.2	99.2	99.2	99.1	98.6	98.6	99.1	98.8	98.6	99.9	99.9	99.7	99.5	99.5	99.5	99.9	99.5	99.6	99.6	99.1	99.1	99.1	99.1	99.1	99.1	99.8	99.3	99.6	99.7	99.7	99.8	99.8	99.9	99.9	99.9	99.9	99.9	99.9	99.9	99.9	99.9	99.9	99.7
Jaen/18-L33	99.8	100	100		99.2	99.2	99.2	99.2	99.2	99.1	98.6	98.6	99.1	98.8	98.6	99.9	99.9	99.7	99.5	99.5	99.5	99.9	99.5	99.6	99.6	99.1	99.1	99.1	99.1	99.1	99.1	99.8	99.3	99.6	99.7	99.7	99.8	99.8	99.9	99.9	99.9	99.9	99.9	99.9	99.9	99.9	99.9	99.9	99.7
Tol/25-25IT_4	99.1	99.2	99.2	99.2		100	100	100	100	99.9	99.3	97.8	99.9	98	97.9	99.1	99.1	98.9	98.7	98.8	98.7	99.1	98.8	98.8	98.8	99.8	99.8	99.8	99.8	99.8	99.8	99	98.6	98.8	98.9	98.9	99.1	99.1	99.1	99.1	99.1	99.1	99.1	99.1	99.1	99.1	99.1	99.1	99
Vall/25-25IT_12	99.1	99.2	99.2	99.2	100		100	100	100	99.9	99.3	97.8	99.9	98	97.9	99.1	99.1	98.9	98.7	98.8	98.7	99.1	98.8	98.8	98.8	99.8	99.8	99.8	99.8	99.8	99.8	99	98.6	98.8	98.9	98.9	99.1	99.1	99.1	99.1	99.1	99.1	99.1	99.1	99.1	99.1	99.1	99.1	99
Vall/24-25IT_9	99.1	99.2	99.2	99.2	100	100		100	100	99.9	99.3	97.8	99.9	98	97.9	99.1	99.1	98.9	98.7	98.8	98.7	99.1	98.8	98.8	98.8	99.8	99.8	99.8	99.8	99.8	99.8	99	98.6	98.8	98.9	98.9	99.1	99.1	99.1	99.1	99.1	99.1	99.1	99.1	99.1	99.1	99.1	99.1	99
Vall/25-25IT_11	99.1	99.2	99.2	99.2	100	100	100		100	99.9	99.3	97.8	99.9	98	97.9	99.1	99.1	98.9	98.7	98.8	98.7	99.1	98.8	98.8	98.8	99.8	99.8	99.8	99.8	99.8	99.8	99	98.6	98.8	98.9	98.9	99.1	99.1	99.1	99.1	99.1	99.1	99.1	99.1	99.1	99.1	99.1	99.1	99
Tol/25-25IT_7	99.1	99.2	99.2	99.2	100	100	100	100		99.9	99.3	97.8	99.9	98	97.9	99.1	99.1	98.9	98.7	98.8	98.7	99.1	98.8	98.8	98.8	99.8	99.8	99.8	99.8	99.8	99.8	99	98.6	98.8	98.9	98.9	99.1	99.1	99.1	99.1	99.1	99.1	99.1	99.1	99.1	99.1	99.1	99.1	99
Alm23-25IT_17	99	99.1	99.1	99.1	99.9	99.9	99.9	99.9	99.9		99.2	97.7	100	97.9	97.8	99.2	99.2	98.8	98.6	98.7	98.6	99.2	98.7	98.7	98.7	99.7	99.7	99.7	99.7	99.7	99.7	98.9	98.5	98.7	98.8	98.8	98.9	99	99	99	99	99	99	99	99	99	99	99	98.9
Vall/24-25IT_8	98.4	98.6	98.6	98.6	99.3	99.3	99.3	99.3	99.3	99.2		98.5	99.2	98.7	98.5	98.4	98.5	98.3	98	98.1	98.1	98.5	98.2	98.2	98.2	99.2	99.2	99.2	99.2	99.2	99.2	98.4	97.9	98.1	98.3	98.3	98.4	98.4	98.4	98.5	98.4	98.4	98.4	98.5	98.5	98.5	98.5	98.5	98.3
Jaen/18-L37	98.6	98.6	98.6	98.6	97.8	97.8	97.8	97.8	97.8	97.7	98.5		97.7	99.6	99.6	98.4	98.5	98.9	98.9	99	98.9	98.5	99	99	99	97.9	97.9	97.9	97.9	97.9	97.9	98.4	98.2	98.4	98.5	98.5	98.6	98.6	98.7	98.7	98.7	98.7	98.7	98.7	98.7	98.7	98.7	98.7	98.5
Cord23-25IT_14	98.9	99.1	99.1	99.1	99.9	99.9	99.9	99.9	99.9	100	99.2	97.7		97.9	97.7	99.2	99.2	98.8	98.6	98.6	98.6	99.2	98.7	98.7	98.7	99.7	99.7	99.7	99.7	99.7	99.7	98.9	98.4	98.7	98.8	98.8	98.9	98.9	99	99	98.9	98.9	98.9	99	99	99	99	99	98.8
Bad/21-ha17	98.9	98.8	98.8	98.8	98	98	98	98	98	97.9	98.7	99.6	97.9		99.8	98.7	98.7	99.1	98.9	99	98.9	98.7	99	99	99	98.2	98.2	98.2	98.2	98.2	98.2	98.6	98.4	98.6	98.7	98.7	98.8	98.9	98.9	98.9	98.9	98.9	98.9	98.9	98.9	98.9	98.9	98.9	98.7
Bad/21-ha20	98.7	98.6	98.6	98.6	97.9	97.9	97.9	97.9	97.9	97.8	98.5	99.6	97.7	99.8		98.5	98.5	99	99	99.1	99	98.5	99.1	99.1	99.1	98	98	98	98	98	98	98.4	98.2	98.4	98.5	98.5	98.7	98.7	98.7	98.7	98.7	98.7	98.7	98.7	98.7	98.7	98.8	98.8	98.6
Avil/19-2741_10	99.7	99.9	99.9	99.9	99.1	99.1	99.1	99.1	99.1	99.2	98.4	98.4	99.2	98.7	98.5		100	99.5	99.3	99.4	99.4	100	99.4	99.4	99.4	99	99	99	99	99	99	99.6	99.2	99.4	99.5	99.5	99.7	99.8	99.7	99.7	99.7	99.8	99.8	99.7	99.7	99.7	99.7	99.7	99.6
Jaen/21-ha19	99.7	99.9	99.9	99.9	99.1	99.1	99.1	99.1	99.1	99.2	98.5	98.5	99.2	98.7	98.5	100		99.6	99.3	99.4	99.4	100	99.4	99.5	99.5	99	99	99	99	99	99	99.7	99.2	99.5	99.6	99.6	99.7	99.7	99.8	99.8	99.7	99.7	99.7	99.8	99.8	99.8	99.8	99.8	99.6
Bad/19-2485_4	99.7	99.7	99.7	99.7	98.9	98.9	98.9	98.9	98.9	98.8	98.3	98.9	98.8	99.1	99	99.5	99.6		99.8	99.9	99.8	99.6	99.9	99.9	99.9	99	99	99	99	99	99	99.5	99.2	99.5	99.6	99.6	99.7	99.7	99.8	99.8	99.7	99.7	99.7	99.8	99.8	99.8	99.8	99.8	99.6
Vall/19-2585_2	99.5	99.5	99.5	99.5	98.7	98.7	98.7	98.7	98.7	98.6	98	98.9	98.6	98.9	99	99.3	99.3	99.8		99.9	99.8	99.3	99.9	99.9	99.9	98.8	98.8	98.8	98.8	98.8	98.8	99.2	99	99.2	99.3	99.3	99.5	99.5	99.5	99.5	99.5	99.5	99.5	99.5	99.5	99.5	99.6	99.6	99.4
Vall/19-2614_1	99.6	99.5	99.5	99.5	98.8	98.8	98.8	98.8	98.8	98.7	98.1	99	98.6	99	99.1	99.4	99.4	99.9	99.9		99.9	99.4	100	100	100	98.9	98.9	98.9	98.9	98.9	98.9	99.3	99.1	99.3	99.4	99.4	99.6	99.6	99.6	99.6	99.6	99.6	99.6	99.7	99.6	99.6	99.7	99.7	99.5
Cac/19-2681_8	99.5	99.5	99.5	99.5	98.7	98.7	98.7	98.7	98.7	98.6	98.1	98.9	98.6	98.9	99	99.4	99.4	99.8	99.8	99.9		99.4	99.9	99.9	99.9	98.8	98.8	98.8	98.8	98.8	98.8	99.3	99	99.3	99.4	99.4	99.6	99.6	99.6	99.6	99.5	99.6	99.6	99.6	99.6	99.6	99.6	99.6	99.4
Zamo/20-ha8	99.7	99.9	99.9	99.9	99.1	99.1	99.1	99.1	99.1	99.2	98.5	98.5	99.2	98.7	98.5	100	100	99.6	99.3	99.4	99.4		99.4	99.5	99.5	99	99	99	99	99	99	99.7	99.2	99.5	99.6	99.6	99.7	99.7	99.8	99.8	99.7	99.7	99.7	99.8	99.8	99.8	99.8	99.8	99.6
Bal/19-2789_2	99.6	99.5	99.5	99.5	98.8	98.8	98.8	98.8	98.8	98.7	98.2	99	98.7	99	99.1	99.4	99.4	99.9	99.9	100	99.9	99.4		100	100	98.9	98.9	98.9	98.9	98.9	98.9	99.3	99.1	99.3	99.4	99.4	99.6	99.6	99.6	99.6	99.6	99.6	99.6	99.6	99.6	99.6	99.7	99.7	99.5
Sev/18-L54	99.6	99.6	99.6	99.6	98.8	98.8	98.8	98.8	98.8	98.7	98.2	99	98.7	99	99.1	99.4	99.5	99.9	99.9	100	99.9	99.5	100		100	98.9	98.9	98.9	98.9	98.9	98.9	99.3	99.1	99.3	99.5	99.5	99.6	99.6	99.6	99.7	99.6	99.6	99.6	99.7	99.7	99.7	99.7	99.7	99.5
Vall/19-2614_3	99.6	99.6	99.6	99.6	98.8	98.8	98.8	98.8	98.8	98.7	98.2	99	98.7	99	99.1	99.4	99.5	99.9	99.9	100	99.9	99.5	100	100		98.9	98.9	98.9	98.9	98.9	98.9	99.3	99.1	99.3	99.5	99.5	99.6	99.6	99.6	99.7	99.6	99.6	99.6	99.7	99.7	99.7	99.7	99.7	99.5
Cac/21-ha21	99.2	99.1	99.1	99.1	99.8	99.8	99.8	99.8	99.8	99.7	99.2	97.9	99.7	98.2	98	99	99	99	98.8	98.9	98.8	99	98.9	98.9	98.9		100	100	100	100	100	98.9	98.7	98.9	99	99	99.2	99.2	99.2	99.2	99.2	99.2	99.2	99.2	99.2	99.2	99.2	99.2	99.1
Sala/21-ha5	99.2	99.1	99.1	99.1	99.8	99.8	99.8	99.8	99.8	99.7	99.2	97.9	99.7	98.2	98	99	99	99	98.8	98.9	98.8	99	98.9	98.9	98.9	100		100	100	100	100	98.9	98.7	98.9	99	99	99.2	99.2	99.2	99.2	99.2	99.2	99.2	99.2	99.2	99.2	99.2	99.2	99.1
Cuen/21-ha29	99.2	99.1	99.1	99.1	99.8	99.8	99.8	99.8	99.8	99.7	99.2	97.9	99.7	98.2	98	99	99	99	98.8	98.9	98.8	99	98.9	98.9	98.9	100	100		100	100	100	98.9	98.7	98.9	99	99	99.2	99.2	99.2	99.2	99.2	99.2	99.2	99.2	99.2	99.2	99.2	99.2	99.1
Bad/21-ha25	99.2	99.1	99.1	99.1	99.8	99.8	99.8	99.8	99.8	99.7	99.2	97.9	99.7	98.2	98	99	99	99	98.8	98.9	98.8	99	98.9	98.9	98.9	100	100	100		100	100	98.9	98.7	98.9	99	99	99.2	99.2	99.2	99.2	99.2	99.2	99.2	99.2	99.2	99.2	99.2	99.2	99.1
Bad/21-ha18	99.2	99.1	99.1	99.1	99.8	99.8	99.8	99.8	99.8	99.7	99.2	97.9	99.7	98.2	98	99	99	99	98.8	98.9	98.8	99	98.9	98.9	98.9	100	100	100	100		100	98.9	98.7	98.9	99	99	99.2	99.2	99.2	99.2	99.2	99.2	99.2	99.2	99.2	99.2	99.2	99.2	99.1
Mur/20-ha24	99.2	99.1	99.1	99.1	99.8	99.8	99.8	99.8	99.8	99.7	99.2	97.9	99.7	98.2	98	99	99	99	98.8	98.9	98.8	99	98.9	98.9	98.9	100	100	100	100	100		98.9	98.7	98.9	99	99	99.2	99.2	99.2	99.2	99.2	99.2	99.2	99.2	99.2	99.2	99.2	99.2	99.1
Cuen/21-ha22	99.6	99.8	99.8	99.8	99	99	99	99	99	98.9	98.4	98.4	98.9	98.6	98.4	99.6	99.7	99.5	99.2	99.3	99.3	99.7	99.3	99.3	99.3	98.9	98.9	98.9	98.9	98.9	98.9		99.6	99.8	99.9	99.9	99.6	99.6	99.6	99.7	99.6	99.6	99.6	99.7	99.7	99.7	99.7	99.7	99.5
Cord/22-ha16	99.4	99.3	99.3	99.3	98.6	98.6	98.6	98.6	98.6	98.5	97.9	98.2	98.4	98.4	98.2	99.2	99.2	99.2	99	99.1	99	99.2	99.1	99.1	99.1	98.7	98.7	98.7	98.7	98.7	98.7	99.6		99.8	99.7	99.7	99.4	99.4	99.4	99.4	99.4	99.4	99.4	99.4	99.4	99.4	99.5	99.5	99.3
Bad/22-3746_4	99.6	99.6	99.6	99.6	98.8	98.8	98.8	98.8	98.8	98.7	98.1	98.4	98.7	98.6	98.4	99.4	99.5	99.5	99.2	99.3	99.3	99.5	99.3	99.3	99.3	98.9	98.9	98.9	98.9	98.9	98.9	99.8	99.8		99.9	99.9	99.6	99.6	99.6	99.7	99.6	99.6	99.6	99.7	99.7	99.7	99.7	99.7	99.5
Cuen/19-2467_22	99.7	99.7	99.7	99.7	98.9	98.9	98.9	98.9	98.9	98.8	98.3	98.5	98.8	98.7	98.5	99.5	99.6	99.6	99.3	99.4	99.4	99.6	99.4	99.5	99.5	99	99	99	99	99	99	99.9	99.7	99.9		100	99.7	99.7	99.8	99.8	99.7	99.7	99.7	99.8	99.8	99.8	99.8	99.8	99.6
Cuen/19-3776	99.7	99.7	99.7	99.7	98.9	98.9	98.9	98.9	98.9	98.8	98.3	98.5	98.8	98.7	98.5	99.5	99.6	99.6	99.3	99.4	99.4	99.6	99.4	99.5	99.5	99	99	99	99	99	99	99.9	99.7	99.9	100		99.7	99.7	99.8	99.8	99.7	99.7	99.7	99.8	99.8	99.8	99.8	99.8	99.6
Bal/18-3532_5	99.9	99.8	99.8	99.8	99.1	99.1	99.1	99.1	99.1	98.9	98.4	98.6	98.9	98.8	98.7	99.7	99.7	99.7	99.5	99.6	99.6	99.7	99.6	99.6	99.6	99.2	99.2	99.2	99.2	99.2	99.2	99.6	99.4	99.6	99.7	99.7		100	99.9	99.9	99.9	100	100	99.9	99.9	99.9	99.9	99.9	99.8
Tol/18-1981_4	99.9	99.8	99.8	99.8	99.1	99.1	99.1	99.1	99.1	99	98.4	98.6	98.9	98.9	98.7	99.8	99.7	99.7	99.5	99.6	99.6	99.7	99.6	99.6	99.6	99.2	99.2	99.2	99.2	99.2	99.2	99.6	99.4	99.6	99.7	99.7	100		99.9	99.9	99.9	100	100	99.9	99.9	99.9	99.9	99.9	99.8
Mad/18-2255_3	99.9	99.9	99.9	99.9	99.1	99.1	99.1	99.1	99.1	99	98.4	98.7	99	98.9	98.7	99.7	99.8	99.8	99.5	99.6	99.6	99.8	99.6	99.6	99.6	99.2	99.2	99.2	99.2	99.2	99.2	99.6	99.4	99.6	99.8	99.8	99.9	99.9		100	99.9	99.9	99.9	100	100	100	100	100	99.8
Cad/19-2534_1	99.9	99.9	99.9	99.9	99.1	99.1	99.1	99.1	99.1	99	98.5	98.7	99	98.9	98.7	99.7	99.8	99.8	99.5	99.6	99.6	99.8	99.6	99.7	99.7	99.2	99.2	99.2	99.2	99.2	99.2	99.7	99.4	99.7	99.8	99.8	99.9	99.9	100		99.9	99.9	99.9	100	100	100	100	100	99.8
Cord/20-ha33	99.9	99.9	99.9	99.9	99.1	99.1	99.1	99.1	99.1	99	98.4	98.7	98.9	98.9	98.7	99.7	99.7	99.7	99.5	99.6	99.5	99.7	99.6	99.6	99.6	99.2	99.2	99.2	99.2	99.2	99.2	99.6	99.4	99.6	99.7	99.7	99.9	99.9	99.9	99.9		99.9	99.9	99.9	99.9	99.9	100	100	99.8
Avil/19-2815_1	99.9	99.9	99.9	99.9	99.1	99.1	99.1	99.1	99.1	99	98.4	98.7	98.9	98.9	98.7	99.8	99.7	99.7	99.5	99.6	99.6	99.7	99.6	99.6	99.6	99.2	99.2	99.2	99.2	99.2	99.2	99.6	99.4	99.6	99.7	99.7	100	100	99.9	99.9	99.9		100	99.9	99.9	99.9	100	100	99.8
Pal/19-2865_4	99.9	99.9	99.9	99.9	99.1	99.1	99.1	99.1	99.1	99	98.4	98.7	98.9	98.9	98.7	99.8	99.7	99.7	99.5	99.6	99.6	99.7	99.6	99.6	99.6	99.2	99.2	99.2	99.2	99.2	99.2	99.6	99.4	99.6	99.7	99.7	100	100	99.9	99.9	99.9	100		99.9	99.9	99.9	100	100	99.8
Alb/19-1326_4	99.9	99.9	99.9	99.9	99.1	99.1	99.1	99.1	99.1	99	98.5	98.7	99	98.9	98.7	99.7	99.8	99.8	99.5	99.7	99.6	99.8	99.6	99.7	99.7	99.2	99.2	99.2	99.2	99.2	99.2	99.7	99.4	99.7	99.8	99.8	99.9	99.9	100	100	99.9	99.9	99.9		100	100	100	100	99.8
Ala/19-2678_1	99.9	99.9	99.9	99.9	99.1	99.1	99.1	99.1	99.1	99	98.5	98.7	99	98.9	98.7	99.7	99.8	99.8	99.5	99.6	99.6	99.8	99.6	99.7	99.7	99.2	99.2	99.2	99.2	99.2	99.2	99.7	99.4	99.7	99.8	99.8	99.9	99.9	100	100	99.9	99.9	99.9	100		100	100	100	99.8
Cord/18-L17	99.9	99.9	99.9	99.9	99.1	99.1	99.1	99.1	99.1	99	98.5	98.7	99	98.9	98.7	99.7	99.8	99.8	99.5	99.6	99.6	99.8	99.6	99.7	99.7	99.2	99.2	99.2	99.2	99.2	99.2	99.7	99.4	99.7	99.8	99.8	99.9	99.9	100	100	99.9	99.9	99.9	100	100		100	100	99.8
Sev/20-ha31	99.9	99.9	99.9	99.9	99.1	99.1	99.1	99.1	99.1	99	98.5	98.7	99	98.9	98.8	99.7	99.8	99.8	99.6	99.7	99.6	99.8	99.7	99.7	99.7	99.2	99.2	99.2	99.2	99.2	99.2	99.7	99.5	99.7	99.8	99.8	99.9	99.9	100	100	100	100	100	100	100	100		100	99.8
Sev/18-L89	99.9	99.9	99.9	99.9	99.1	99.1	99.1	99.1	99.1	99	98.5	98.7	99	98.9	98.8	99.7	99.8	99.8	99.6	99.7	99.6	99.8	99.7	99.7	99.7	99.2	99.2	99.2	99.2	99.2	99.2	99.7	99.5	99.7	99.8	99.8	99.9	99.9	100	100	100	100	100	100	100	100	100		99.8
Zara/19-2690_1	99.8	99.7	99.7	99.7	99	99	99	99	99	98.9	98.3	98.5	98.8	98.7	98.6	99.6	99.6	99.6	99.4	99.5	99.4	99.6	99.5	99.5	99.5	99.1	99.1	99.1	99.1	99.1	99.1	99.5	99.3	99.5	99.6	99.6	99.8	99.8	99.8	99.8	99.8	99.8	99.8	99.8	99.8	99.8	99.8	99.8
Sev/18-L55	99.9	99.9	99.9	99.9	99.1	99.1	99.1	99.1	99.1	99	98.5	98.7	99	98.9	98.8	99.7	99.8	99.8	99.6	99.7	99.6	99.8	99.7	99.7	99.7	99.2	99.2	99.2	99.2	99.2	99.2	99.7	99.5	99.7	99.8	99.8	99.9	99.9	100	100	100	100	100	100	100	100	100	100	99.8
Mal/21-ha23	99.9	99.9	99.9	99.9	99.1	99.1	99.1	99.1	99.1	99	98.5	98.7	99	98.9	98.8	99.7	99.8	99.8	99.6	99.7	99.6	99.8	99.7	99.7	99.7	99.2	99.2	99.2	99.2	99.2	99.2	99.7	99.5	99.7	99.8	99.8	99.9	99.9	100	100	100	100	100	100	100	100	100	100	99.8
Jaen/18-L35	99.9	99.9	99.9	99.9	99.1	99.1	99.1	99.1	99.1	99	98.5	98.7	99	98.9	98.8	99.7	99.8	99.8	99.6	99.7	99.6	99.8	99.7	99.7	99.7	99.2	99.2	99.2	99.2	99.2	99.2	99.7	99.5	99.7	99.8	99.8	99.9	99.9	100	100	100	100	100	100	100	100	100	100	99.8
Huel/18-L72	99.9	99.9	99.9	99.9	99.1	99.1	99.1	99.1	99.1	99	98.5	98.7	99	98.9	98.8	99.7	99.8	99.8	99.6	99.7	99.6	99.8	99.7	99.7	99.7	99.2	99.2	99.2	99.2	99.2	99.2	99.7	99.5	99.7	99.8	99.8	99.9	99.9	100	100	100	100	100	100	100	100	100	100	99.8
Huel/18-L71	99.9	99.9	99.9	99.9	99.1	99.1	99.1	99.1	99.1	99	98.5	98.7	99	98.9	98.8	99.7	99.8	99.8	99.6	99.7	99.6	99.8	99.7	99.7	99.7	99.2	99.2	99.2	99.2	99.2	99.2	99.7	99.5	99.7	99.8	99.8	99.9	99.9	100	100	100	100	100	100	100	100	100	100	99.8
Huel/18-L70	99.9	99.9	99.9	99.9	99.1	99.1	99.1	99.1	99.1	99	98.5	98.7	99	98.9	98.8	99.7	99.8	99.8	99.6	99.7	99.6	99.8	99.7	99.7	99.7	99.2	99.2	99.2	99.2	99.2	99.2	99.7	99.5	99.7	99.8	99.8	99.9	99.9	100	100	100	100	100	100	100	100	100	100	99.8
Gran/18-L67	99.9	99.9	99.9	99.9	99.1	99.1	99.1	99.1	99.1	99	98.5	98.7	99	98.9	98.8	99.7	99.8	99.8	99.6	99.7	99.6	99.8	99.7	99.7	99.7	99.2	99.2	99.2	99.2	99.2	99.2	99.7	99.5	99.7	99.8	99.8	99.9	99.9	100	100	100	100	100	100	100	100	100	100	99.8
Cuen/17-ha36	99.9	99.9	99.9	99.9	99.1	99.1	99.1	99.1	99.1	99	98.5	98.7	99	98.9	98.8	99.7	99.8	99.8	99.6	99.7	99.6	99.8	99.7	99.7	99.7	99.2	99.2	99.2	99.2	99.2	99.2	99.7	99.5	99.7	99.8	99.8	99.9	99.9	100	100	100	100	100	100	100	100	100	100	99.8
Cord/18-L20	99.9	99.9	99.9	99.9	99.1	99.1	99.1	99.1	99.1	99	98.5	98.7	99	98.9	98.8	99.7	99.8	99.8	99.6	99.7	99.6	99.8	99.7	99.7	99.7	99.2	99.2	99.2	99.2	99.2	99.2	99.7	99.5	99.7	99.8	99.8	99.9	99.9	100	100	100	100	100	100	100	100	100	100	99.8
Cord/18-L19	99.9	99.9	99.9	99.9	99.1	99.1	99.1	99.1	99.1	99	98.5	98.7	99	98.9	98.8	99.7	99.8	99.8	99.6	99.7	99.6	99.8	99.7	99.7	99.7	99.2	99.2	99.2	99.2	99.2	99.2	99.7	99.5	99.7	99.8	99.8	99.9	99.9	100	100	100	100	100	100	100	100	100	100	99.8
Cord/18-L18	99.9	99.9	99.9	99.9	99.1	99.1	99.1	99.1	99.1	99	98.5	98.7	99	98.9	98.8	99.7	99.8	99.8	99.6	99.7	99.6	99.8	99.7	99.7	99.7	99.2	99.2	99.2	99.2	99.2	99.2	99.7	99.5	99.7	99.8	99.8	99.9	99.9	100	100	100	100	100	100	100	100	100	100	99.8
Cord/18-L16	99.9	99.9	99.9	99.9	99.1	99.1	99.1	99.1	99.1	99	98.5	98.7	99	98.9	98.8	99.7	99.8	99.8	99.6	99.7	99.6	99.8	99.7	99.7	99.7	99.2	99.2	99.2	99.2	99.2	99.2	99.7	99.5	99.7	99.8	99.8	99.9	99.9	100	100	100	100	100	100	100	100	100	100	99.8
Cord/18-L15	99.9	99.9	99.9	99.9	99.1	99.1	99.1	99.1	99.1	99	98.5	98.7	99	98.9	98.8	99.7	99.8	99.8	99.6	99.7	99.6	99.8	99.7	99.7	99.7	99.2	99.2	99.2	99.2	99.2	99.2	99.7	99.5	99.7	99.8	99.8	99.9	99.9	100	100	100	100	100	100	100	100	100	100	99.8
Cord/18-L12	99.9	99.9	99.9	99.9	99.1	99.1	99.1	99.1	99.1	99	98.5	98.7	99	98.9	98.8	99.7	99.8	99.8	99.6	99.7	99.6	99.8	99.7	99.7	99.7	99.2	99.2	99.2	99.2	99.2	99.2	99.7	99.5	99.7	99.8	99.8	99.9	99.9	100	100	100	100	100	100	100	100	100	100	99.8
Cord/18-L10	99.9	99.9	99.9	99.9	99.1	99.1	99.1	99.1	99.1	99	98.5	98.7	99	98.9	98.8	99.7	99.8	99.8	99.6	99.7	99.6	99.8	99.7	99.7	99.7	99.2	99.2	99.2	99.2	99.2	99.2	99.7	99.5	99.7	99.8	99.8	99.9	99.9	100	100	100	100	100	100	100	100	100	100	99.8
Jaen/19-ha30	99.9	99.9	99.9	99.9	99.1	99.1	99.1	99.1	99.1	99	98.5	98.7	99	98.9	98.8	99.7	99.8	99.8	99.6	99.7	99.6	99.8	99.7	99.7	99.7	99.2	99.2	99.2	99.2	99.2	99.2	99.7	99.5	99.7	99.8	99.8	99.9	99.9	100	100	100	100	100	100	100	100	100	100	99.8
Cad/18-L25	99.9	99.9	99.9	99.9	99.1	99.1	99.1	99.1	99.1	99	98.5	98.7	99	98.9	98.8	99.7	99.8	99.8	99.6	99.7	99.6	99.8	99.7	99.7	99.7	99.2	99.2	99.2	99.2	99.2	99.2	99.7	99.5	99.7	99.8	99.8	99.9	99.9	100	100	100	100	100	100	100	100	100	100	99.8
Cad/18-L24	99.9	99.9	99.9	99.9	99.1	99.1	99.1	99.1	99.1	99	98.5	98.7	99	98.9	98.8	99.7	99.8	99.8	99.6	99.7	99.6	99.8	99.7	99.7	99.7	99.2	99.2	99.2	99.2	99.2	99.2	99.7	99.5	99.7	99.8	99.8	99.9	99.9	100	100	100	100	100	100	100	100	100	100	99.8
Bad/21-ha34	99.9	99.9	99.9	99.9	99.1	99.1	99.1	99.1	99.1	99	98.5	98.7	99	98.9	98.8	99.7	99.8	99.8	99.6	99.7	99.6	99.8	99.7	99.7	99.7	99.2	99.2	99.2	99.2	99.2	99.2	99.7	99.5	99.7	99.8	99.8	99.9	99.9	100	100	100	100	100	100	100	100	100	100	99.8
Bad/21-ha28	99.9	99.9	99.9	99.9	99.1	99.1	99.1	99.1	99.1	99	98.5	98.7	99	98.9	98.8	99.7	99.8	99.8	99.6	99.7	99.6	99.8	99.7	99.7	99.7	99.2	99.2	99.2	99.2	99.2	99.2	99.7	99.5	99.7	99.8	99.8	99.9	99.9	100	100	100	100	100	100	100	100	100	100	99.8
Bad/21-ha27	99.9	99.9	99.9	99.9	99.1	99.1	99.1	99.1	99.1	99	98.5	98.7	99	98.9	98.8	99.7	99.8	99.8	99.6	99.7	99.6	99.8	99.7	99.7	99.7	99.2	99.2	99.2	99.2	99.2	99.2	99.7	99.5	99.7	99.8	99.8	99.9	99.9	100	100	100	100	100	100	100	100	100	100	99.8
Alm18-L56	99.9	99.9	99.9	99.9	99.1	99.1	99.1	99.1	99.1	99	98.5	98.7	99	98.9	98.8	99.7	99.8	99.8	99.6	99.7	99.6	99.8	99.7	99.7	99.7	99.2	99.2	99.2	99.2	99.2	99.2	99.7	99.5	99.7	99.8	99.8	99.9	99.9	100	100	100	100	100	100	100	100	100	100	99.8
Avil/20-ha7	99.9	99.9	99.9	99.9	99.1	99.1	99.1	99.1	99.1	99	98.5	98.7	99	98.9	98.8	99.7	99.8	99.8	99.6	99.7	99.6	99.8	99.7	99.7	99.7	99.2	99.2	99.2	99.2	99.2	99.2	99.7	99.5	99.7	99.8	99.8	99.9	99.9	100	100	100	100	100	100	100	100	100	100	99.8
Bad/18-2249_1	99.9	99.9	99.9	99.9	99.1	99.1	99.1	99.1	99.1	99	98.5	98.7	99	98.9	98.8	99.7	99.8	99.8	99.6	99.7	99.6	99.8	99.7	99.7	99.7	99.2	99.2	99.2	99.2	99.2	99.2	99.7	99.5	99.7	99.8	99.8	99.9	99.9	100	100	100	100	100	100	100	100	100	100	99.8
Gran/19-2667_5	99.9	99.9	99.9	99.9	99.1	99.1	99.1	99.1	99.1	99	98.5	98.7	99	98.9	98.8	99.7	99.8	99.8	99.6	99.7	99.6	99.8	99.7	99.7	99.7	99.2	99.2	99.2	99.2	99.2	99.2	99.7	99.5	99.7	99.8	99.8	99.9	99.9	100	100	100	100	100	100	100	100	100	100	99.8
Leon/20-ha6	99.9	99.9	99.9	99.9	99.1	99.1	99.1	99.1	99.1	99	98.5	98.7	99	98.9	98.8	99.7	99.8	99.8	99.6	99.7	99.6	99.8	99.7	99.7	99.7	99.2	99.2	99.2	99.2	99.2	99.2	99.7	99.5	99.7	99.8	99.8	99.9	99.9	100	100	100	100	100	100	100	100	100	100	99.8
Mal/19-2534_3	99.9	99.9	99.9	99.9	99.1	99.1	99.1	99.1	99.1	99	98.5	98.7	99	98.9	98.8	99.7	99.8	99.8	99.6	99.7	99.6	99.8	99.7	99.7	99.7	99.2	99.2	99.2	99.2	99.2	99.2	99.7	99.5	99.7	99.8	99.8	99.9	99.9	100	100	100	100	100	100	100	100	100	100	99.8
Mur/18-2388_1	99.9	99.9	99.9	99.9	99.1	99.1	99.1	99.1	99.1	99	98.5	98.7	99	98.9	98.8	99.7	99.8	99.8	99.6	99.7	99.6	99.8	99.7	99.7	99.7	99.2	99.2	99.2	99.2	99.2	99.2	99.7	99.5	99.7	99.8	99.8	99.9	99.9	100	100	100	100	100	100	100	100	100	100	99.8
Mur/19-3334	99.9	99.9	99.9	99.9	99.1	99.1	99.1	99.1	99.1	99	98.5	98.7	99	98.9	98.8	99.7	99.8	99.8	99.6	99.7	99.6	99.8	99.7	99.7	99.7	99.2	99.2	99.2	99.2	99.2	99.2	99.7	99.5	99.7	99.8	99.8	99.9	99.9	100	100	100	100	100	100	100	100	100	100	99.8
Sor/18-3373_3	99.9	99.9	99.9	99.9	99.1	99.1	99.1	99.1	99.1	99	98.5	98.7	99	98.9	98.8	99.7	99.8	99.8	99.6	99.7	99.6	99.8	99.7	99.7	99.7	99.2	99.2	99.2	99.2	99.2	99.2	99.7	99.5	99.7	99.8	99.8	99.9	99.9	100	100	100	100	100	100	100	100	100	100	99.8
Ter/19-2879_4	99.9	99.9	99.9	99.9	99.1	99.1	99.1	99.1	99.1	99	98.5	98.7	99	98.9	98.8	99.7	99.8	99.8	99.6	99.7	99.6	99.8	99.7	99.7	99.7	99.2	99.2	99.2	99.2	99.2	99.2	99.7	99.5	99.7	99.8	99.8	99.9	99.9	100	100	100	100	100	100	100	100	100	100	99.8
Tol/18-2080_1	99.9	99.9	99.9	99.9	99.1	99.1	99.1	99.1	99.1	99	98.5	98.7	99	98.9	98.8	99.7	99.8	99.8	99.6	99.7	99.6	99.8	99.7	99.7	99.7	99.2	99.2	99.2	99.2	99.2	99.2	99.7	99.5	99.7	99.8	99.8	99.9	99.9	100	100	100	100	100	100	100	100	100	100	99.8
Val/19-1190_1	99.9	99.9	99.9	99.9	99.1	99.1	99.1	99.1	99.1	99	98.5	98.7	99	98.9	98.8	99.7	99.8	99.8	99.6	99.7	99.6	99.8	99.7	99.7	99.7	99.2	99.2	99.2	99.2	99.2	99.2	99.7	99.5	99.7	99.8	99.8	99.9	99.9	100	100	100	100	100	100	100	100	100	100	99.8
Mal/18-L41	99.5	99.4	99.4	99.4	98.7	98.7	98.7	98.7	98.7	98.6	98	99.1	98.5	98.9	99	99.3	99.3	99.8	99.8	99.9	99.8	99.3	99.9	99.9	99.9	98.8	98.8	98.8	98.8	98.8	98.8	99.2	99	99.2	99.3	99.3	99.5	99.5	99.5	99.5	99.5	99.5	99.5	99.5	99.5	99.5	99.5	99.5	99.4
Mal/18-L45	99.5	99.5	99.5	99.5	98.7	98.7	98.7	98.7	98.7	98.6	98	99.1	98.6	98.9	99	99.3	99.3	99.8	99.8	99.9	99.8	99.3	99.9	99.9	99.9	98.8	98.8	98.8	98.8	98.8	98.8	99.2	99	99.2	99.3	99.3	99.5	99.5	99.5	99.5	99.5	99.5	99.5	99.5	99.5	99.5	99.6	99.6	99.4
Mal/18-L44	99.5	99.5	99.5	99.5	98.7	98.7	98.7	98.7	98.7	98.6	98	99.1	98.6	98.9	99	99.3	99.3	99.8	99.8	99.9	99.8	99.3	99.9	99.9	99.9	98.8	98.8	98.8	98.8	98.8	98.8	99.2	99	99.2	99.3	99.3	99.5	99.5	99.5	99.5	99.5	99.5	99.5	99.5	99.5	99.5	99.6	99.6	99.4
Mal/18-L42	99.5	99.5	99.5	99.5	98.7	98.7	98.7	98.7	98.7	98.6	98	99.1	98.6	98.9	99	99.3	99.3	99.8	99.8	99.9	99.8	99.3	99.9	99.9	99.9	98.8	98.8	98.8	98.8	98.8	98.8	99.2	99	99.2	99.3	99.3	99.5	99.5	99.5	99.5	99.5	99.5	99.5	99.5	99.5	99.5	99.6	99.6	99.4
Mal/18-L40	99.5	99.5	99.5	99.5	98.7	98.7	98.7	98.7	98.7	98.6	98	99.1	98.6	98.9	99	99.3	99.3	99.8	99.8	99.9	99.8	99.3	99.9	99.9	99.9	98.8	98.8	98.8	98.8	98.8	98.8	99.2	99	99.2	99.3	99.3	99.5	99.5	99.5	99.5	99.5	99.5	99.5	99.5	99.5	99.5	99.6	99.6	99.4
Mal/18-L39	99.5	99.5	99.5	99.5	98.7	98.7	98.7	98.7	98.7	98.6	98	99.1	98.6	98.9	99	99.3	99.3	99.8	99.8	99.9	99.8	99.3	99.9	99.9	99.9	98.8	98.8	98.8	98.8	98.8	98.8	99.2	99	99.2	99.3	99.3	99.5	99.5	99.5	99.5	99.5	99.5	99.5	99.5	99.5	99.5	99.6	99.6	99.4
Jaen/18-L36	99.5	99.5	99.5	99.5	98.7	98.7	98.7	98.7	98.7	98.6	98	99.1	98.6	98.9	99	99.3	99.3	99.8	99.8	99.9	99.8	99.3	99.9	99.9	99.9	98.8	98.8	98.8	98.8	98.8	98.8	99.2	99	99.2	99.3	99.3	99.5	99.5	99.5	99.5	99.5	99.5	99.5	99.5	99.5	99.5	99.6	99.6	99.4
Jaen/18-L34	99.5	99.5	99.5	99.5	98.7	98.7	98.7	98.7	98.7	98.6	98	99.1	98.6	98.9	99	99.3	99.3	99.8	99.8	99.9	99.8	99.3	99.9	99.9	99.9	98.8	98.8	98.8	98.8	98.8	98.8	99.2	99	99.2	99.3	99.3	99.5	99.5	99.5	99.5	99.5	99.5	99.5	99.5	99.5	99.5	99.6	99.6	99.4
Jaen/18-L31	99.5	99.5	99.5	99.5	98.7	98.7	98.7	98.7	98.7	98.6	98	99.1	98.6	98.9	99	99.3	99.3	99.8	99.8	99.9	99.8	99.3	99.9	99.9	99.9	98.8	98.8	98.8	98.8	98.8	98.8	99.2	99	99.2	99.3	99.3	99.5	99.5	99.5	99.5	99.5	99.5	99.5	99.5	99.5	99.5	99.6	99.6	99.4
Jaen/18-L30	99.5	99.5	99.5	99.5	98.7	98.7	98.7	98.7	98.7	98.6	98	99.1	98.6	98.9	99	99.3	99.3	99.8	99.8	99.9	99.8	99.3	99.9	99.9	99.9	98.8	98.8	98.8	98.8	98.8	98.8	99.2	99	99.2	99.3	99.3	99.5	99.5	99.5	99.5	99.5	99.5	99.5	99.5	99.5	99.5	99.6	99.6	99.4
Gran/18-L69	99.5	99.5	99.5	99.5	98.7	98.7	98.7	98.7	98.7	98.6	98	99.1	98.6	98.9	99	99.3	99.3	99.8	99.8	99.9	99.8	99.3	99.9	99.9	99.9	98.8	98.8	98.8	98.8	98.8	98.8	99.2	99	99.2	99.3	99.3	99.5	99.5	99.5	99.5	99.5	99.5	99.5	99.5	99.5	99.5	99.6	99.6	99.4
Gran/18-L68	99.5	99.5	99.5	99.5	98.7	98.7	98.7	98.7	98.7	98.6	98	99.1	98.6	98.9	99	99.3	99.3	99.8	99.8	99.9	99.8	99.3	99.9	99.9	99.9	98.8	98.8	98.8	98.8	98.8	98.8	99.2	99	99.2	99.3	99.3	99.5	99.5	99.5	99.5	99.5	99.5	99.5	99.5	99.5	99.5	99.6	99.6	99.4
Cord/18-L21	99.5	99.5	99.5	99.5	98.7	98.7	98.7	98.7	98.7	98.6	98	99.1	98.6	98.9	99	99.3	99.3	99.8	99.8	99.9	99.8	99.3	99.9	99.9	99.9	98.8	98.8	98.8	98.8	98.8	98.8	99.2	99	99.2	99.3	99.3	99.5	99.5	99.5	99.5	99.5	99.5	99.5	99.5	99.5	99.5	99.6	99.6	99.4
Cord/18-L9	99.5	99.5	99.5	99.5	98.7	98.7	98.7	98.7	98.7	98.6	98	99.1	98.6	98.9	99	99.3	99.3	99.8	99.8	99.9	99.8	99.3	99.9	99.9	99.9	98.8	98.8	98.8	98.8	98.8	98.8	99.2	99	99.2	99.3	99.3	99.5	99.5	99.5	99.5	99.5	99.5	99.5	99.5	99.5	99.5	99.6	99.6	99.4
Bad/18-2281_3	99.5	99.5	99.5	99.5	98.7	98.7	98.7	98.7	98.7	98.6	98	99.1	98.6	98.9	99	99.3	99.3	99.8	99.8	99.9	99.8	99.3	99.9	99.9	99.9	98.8	98.8	98.8	98.8	98.8	98.8	99.2	99	99.2	99.3	99.3	99.5	99.5	99.5	99.5	99.5	99.5	99.5	99.5	99.5	99.5	99.6	99.6	99.4
Cord/19-2534_8	99.5	99.5	99.5	99.5	98.7	98.7	98.7	98.7	98.7	98.6	98	99.1	98.6	98.9	99	99.3	99.3	99.8	99.8	99.9	99.8	99.3	99.9	99.9	99.9	98.8	98.8	98.8	98.8	98.8	98.8	99.2	99	99.2	99.3	99.3	99.5	99.5	99.5	99.5	99.5	99.5	99.5	99.5	99.5	99.5	99.6	99.6	99.4
Jaen/18-1844_4	99.5	99.5	99.5	99.5	98.7	98.7	98.7	98.7	98.7	98.6	98	99.1	98.6	98.9	99	99.3	99.3	99.8	99.8	99.9	99.8	99.3	99.9	99.9	99.9	98.8	98.8	98.8	98.8	98.8	98.8	99.2	99	99.2	99.3	99.3	99.5	99.5	99.5	99.5	99.5	99.5	99.5	99.5	99.5	99.5	99.6	99.6	99.4
CiudR/18-L26	99.5	99.5	99.5	99.5	98.7	98.7	98.7	98.7	98.7	98.6	98	99.1	98.6	98.9	99	99.3	99.3	99.8	99.8	99.9	99.8	99.3	99.9	99.9	99.9	98.8	98.8	98.8	98.8	98.8	98.8	99.2	99	99.2	99.3	99.3	99.5	99.5	99.5	99.5	99.5	99.5	99.5	99.5	99.5	99.5	99.6	99.6	99.4
Jaen/18-L38	99.5	99.5	99.5	99.5	98.7	98.7	98.7	98.7	98.7	98.6	98	99.1	98.6	98.9	99	99.3	99.3	99.8	99.8	99.9	99.8	99.3	99.9	99.9	99.9	98.8	98.8	98.8	98.8	98.8	98.8	99.2	99	99.2	99.3	99.3	99.5	99.5	99.5	99.5	99.5	99.5	99.5	99.5	99.5	99.5	99.6	99.6	99.4
Mal/18-L48	99.5	99.5	99.5	99.5	98.7	98.7	98.7	98.7	98.7	98.6	98	99.1	98.6	98.9	99	99.3	99.3	99.8	99.8	99.9	99.8	99.3	99.9	99.9	99.9	98.8	98.8	98.8	98.8	98.8	98.8	99.2	99	99.2	99.3	99.3	99.5	99.5	99.5	99.5	99.5	99.5	99.5	99.5	99.5	99.5	99.6	99.6	99.4
Cord/18-L11	99.5	99.5	99.5	99.5	98.7	98.7	98.7	98.7	98.7	98.6	98	99.1	98.6	98.9	99	99.3	99.3	99.8	99.8	99.9	99.8	99.3	99.9	99.9	99.9	98.8	98.8	98.8	98.8	98.8	98.8	99.2	99	99.2	99.3	99.3	99.5	99.5	99.5	99.5	99.5	99.5	99.5	99.5	99.5	99.5	99.6	99.6	99.4
Mal/18-L47	99.5	99.5	99.5	99.5	98.7	98.7	98.7	98.7	98.7	98.6	98	99.1	98.6	98.9	99	99.3	99.3	99.8	99.8	99.9	99.8	99.3	99.9	99.9	99.9	98.8	98.8	98.8	98.8	98.8	98.8	99.2	99	99.2	99.3	99.3	99.5	99.5	99.5	99.5	99.5	99.5	99.5	99.5	99.5	99.5	99.6	99.6	99.4
Cad/18-L22	99.4	99.3	99.3	99.3	98.6	98.6	98.6	98.6	98.6	98.5	97.9	99.2	98.4	98.8	98.9	99.2	99.2	99.7	99.7	99.8	99.7	99.2	99.8	99.8	99.8	98.7	98.7	98.7	98.7	98.7	98.7	99.1	98.9	99.1	99.2	99.2	99.4	99.4	99.4	99.4	99.4	99.4	99.4	99.4	99.4	99.4	99.5	99.5	99.3
Alm/18-L57	99.4	99.3	99.3	99.3	98.6	98.6	98.6	98.6	98.6	98.5	97.9	99.2	98.4	98.8	98.9	99.2	99.2	99.7	99.7	99.8	99.7	99.2	99.8	99.8	99.8	98.7	98.7	98.7	98.7	98.7	98.7	99.1	98.9	99.1	99.2	99.2	99.4	99.4	99.4	99.4	99.4	99.4	99.4	99.4	99.4	99.4	99.5	99.5	99.3
CiudR/18-L27	99.4	99.3	99.3	99.3	98.6	98.6	98.6	98.6	98.6	98.5	97.9	99.2	98.4	98.8	98.9	99.2	99.2	99.7	99.7	99.8	99.7	99.2	99.8	99.8	99.8	98.7	98.7	98.7	98.7	98.7	98.7	99.1	98.9	99.1	99.2	99.2	99.4	99.4	99.4	99.4	99.4	99.4	99.4	99.4	99.4	99.4	99.5	99.5	99.3
[truncated: 58 more columns]
