# Supplementary material for: Enrichment and Reduction of Microsatellite Regions in the Myxoma Virus Genome Following Species Jump to the Iberian Hare (Lepus granatensis)
Source: Transbound Emerg Dis. 2026 Apr 18;2026:3847131. doi: 10.1155/tbed/3847131 (PMC13091234; doi:10.1155/tbed/3847131)
Supplement: Supplementary file 4 — Supporting Information 4 Table S4: Table showing ha‐MYXV isolate name, province, year of collection and the percent identity when compared with reference isolate MK340973.1. [file TBED-2026-3847131-s004.xlsx]

## Sheet: Hoja1
	ha-MYXV isolate	Province	Year	MK340973.1
	Vall/24_1_25IT_8	Valladolid	2024	98.4
	Jaen/18-L37	Jaen	2018	98.6
	Bad/21-ha20	Badajoz	2021	98.7
	Bad/21-ha17	Badajoz	2021	98.9
	Cord/23-25IT-14	Cordoba	2023	98.9
	Alm23-25IT_17	Almeria	2023	99
	Vall/24-2_25IT_9	Valladolid	2024	99.1
	Tol/25_25IT_7	Toledo	2025	99.1
	Tol/25-25IT_4	Toledo	2025	99.1
	Vall/25-25IT_11	Valladolid	2025	99.1
	Vall/25-25IT_12	Valladolid	2025	99.1
	Mur/20-ha24	Palencia	2020	99.2
	Bad/21-ha18	Badajoz	2021	99.2
	Bad/21-ha25	Badajoz	2021	99.2
	Cac/21-ha21	Cáceres	2021	99.2
	Cuen/21-ha29	Cuenca	2021	99.2
	Sala/21-ha5	Sevilla	2021	99.2
	Alm/18-L57	Almeria	2018	99.4
	Cad/18-L22	Cadiz	2018	99.4
	CiudR/18-L27	Ciudad Real	2018	99.4
	Cord/22-ha16	Cordoba	2022	99.4
	Bad/18-2281_3	Badajoz	2018	99.5
	CiudR/18-L26	Ciudad Real	2018	99.5
	Cord/18-L11	Cordoba	2018	99.5
	Cord/18-L21	Cordoba	2018	99.5
	Cord/18-L9	Cordoba	2018	99.5
	Gran/18-L68	Granada	2018	99.5
	Gran/18-L69	Granada	2018	99.5
	Jaen/18-1844_4	Jaen	2018	99.5
	Jaen/18-L30	Jaen	2018	99.5
	Jaen/18-L31	Jaen	2018	99.5
	Jaen/18-L34	Jaen	2018	99.5
	Jaen/18-L36	Jaen	2018	99.5
	Jaen/18-L38	Jaen	2018	99.5
	Mal/18-L39	Malaga	2018	99.5
	Mal/18-L40	Malaga	2018	99.5
	Mal/18-L41	Malaga	2018	99.5
	Mal/18-L42	Malaga	2018	99.5
	Mal/18-L44	Malaga	2018	99.5
	Mal/18-L45	Malaga	2018	99.5
	Mal/18-L47	Malaga	2018	99.5
	Mal/18-L48	Malaga	2018	99.5
	Cac/19-2681_8	Cáceres	2019	99.5
	Cord/19-2534_8	Cordoba	2019	99.5
	Vall/19-2585_2	Valladolid	2019	99.5
	Sev/18-L54	Sevilla	2018	99.6
	Bal/19-2789_2	Baleares	2019	99.6
	Vall/19-2614_1	Valladolid	2019	99.6
	Vall/19-2614_3	Valladolid	2019	99.6
	Cuen/21-ha22	Cuenca	2021	99.6
	Bad/22-3746_4	Badajoz	2022	99.6
	Avil/19-2741_10	Ávila	2019	99.7
	Bad/19-2485_4	Badajoz	2019	99.7
	Cuen/19-2467_22	Cuenca	2019	99.7
	Cuen/19-3776	Cuenca	2019	99.7
	Zamo/20-ha8	Zamora	2020	99.7
	Jaen/21-ha19	Jaen	2021	99.7
	Jaen/18-L33	Jaen	2018	99.8
	Vall/19-2614_2	Valladolid	2019	99.8
	Zara/19-2690_1	Zaragoza	2019	99.8
	CiudR/21-ha9	Ciudad Real	2021	99.8
	Alm18-L56	Almeria	2018	99.9
	Bad/18-2249_1	Badajoz	2018	99.9
	Bal/18-3532_5	Baleares	2018	99.9
	Cad/18-L24	Cadiz	2018	99.9
	Cad/18-L25	Cadiz	2018	99.9
	Cord/18-L10	Cordoba	2018	99.9
	Cord/18-L12	Cordoba	2018	99.9
	Cord/18-L15	Cordoba	2018	99.9
	Cord/18-L16	Cordoba	2018	99.9
	Cord/18-L17	Cordoba	2018	99.9
	Cord/18-L18	Cordoba	2018	99.9
	Cord/18-L19	Cordoba	2018	99.9
	Cord/18-L20	Cordoba	2018	99.9
	Cuen/18-ha36	Cuenca	2018	99.9
	Gran/18-L67	Granada	2018	99.9
	Huel/18-L70	Huelva	2018	99.9
	Huel/18-L71	Huelva	2018	99.9
	Huel/18-L72	Huelva	2018	99.9
	Jaen/18-L35	Jaen	2018	99.9
	Mad/18-2255_3	Madrid	2018	99.9
	Mur/18-2388_1	Murcia	2018	99.9
	Sev/18-L55	Sevilla	2018	99.9
	Sev/18-L89	Sevilla	2018	99.9
	Sor/18-3373_3	Teruel	2018	99.9
	Tol/18-1981_4	Toledo	2018	99.9
	Tol/18-2080_1	Toledo	2018	99.9
	Ala/19-2678_1	Álava	2019	99.9
	Alb/19-1326_4	Albacete	2019	99.9
	Avil/19-2815_1	Ávila	2019	99.9
	Cad/19-2534_1	Cádiz	2019	99.9
	Gran/19-2667_5	Granada	2019	99.9
	Jaen/19-ha30	Jaen	2019	99.9
	Mal/19-2534_3	Malaga	2019	99.9
	Mur/19-3334	Murcia	2019	99.9
	Pal/19-2865_4	Salamanca	2019	99.9
	Ter/19-2879_4	Toledo	2019	99.9
	Val/19-1190_1	Valencia	2019	99.9
	Avil/20-ha7	Ávila	2020	99.9
	Cord/20-ha33	Cordoba	2020	99.9
	Leon/20-ha6	Leon	2020	99.9
	Sev/20-ha31	Soria	2020	99.9
	Bad/21-ha27	Badajoz	2021	99.9
	Bad/21-ha28	Badajoz	2021	99.9
	Bad/21-ha34	Badajoz	2021	99.9
	Mal/21-ha23	Malaga	2021	99.9
	MK340973 Tol/18 L3	Murcia	2018
